# Supplementary material for: Transmission Dynamics of Bovine Viral Diarrhea Virus in Hokkaido, Japan by Phylogenetic and Epidemiological Network Approaches
Source: Pathogens. 2021 Jul 21;10(8):922. doi: 10.3390/pathogens10080922 (PMC8400418; doi:10.3390/pathogens10080922)
Supplement: Supplementary file 1 [file pathogens-10-00922-s001.zip › Supplemental Table S2.xlsx]

## Sheet: Supplemental table 2
Table S2. De-identified data of cattle movements used for network analysis and PageRank analysis.
Source	Destination
2	1
2	1
2	1
2	1
2	1
2	1
2	1
2	1
2	1
2	1
2	1
2	1
2	1
2	1
2	1
2	1
2	1
2	1
2	1
2	1
2	1
2	1
2	1
2	1
2	1
2	1
2	1
2	1
2	1
2	1
2	1
2	1
2	1
2	1
2	1
2	1
2	1
2	1
2	1
2	1
3	1552
2	1
2	1
4	1552
2	1
2	1
2	1
2	1
2	1
2	1
2	1
5	1552
2	1
2	1
2	1
2	1
2	1
2	1
2	1
7	1552
8	1552
2	1
2	1
9	1554
2	1
2	1
2	1
2	1
2	1
2	1
2	1
2	1
2	1
2	1
2	1
2	1
11	2
12	1553
2	1
2	1
2	1
2	1
2	1
2	1
2	1
2	1
2	1
2	1
2	1
2	1
2	1
13	1556
2	1
2	1
2	1
2	1
2	1
151	1552
2	1
2	1
2	1
2	1
2	1
2	1
2	1
14	1557
2	1
2	1
2	1
15	1558
2	1
15	1558
16	989
17	989
17	989
2	1
2	1
18	1552
2	1
2	1
19	1559
2	1
2	1
2	1
2	1
2	1
20	1740
2	1
21	1560
2	1
2	1
2	1
2	1
22	1561
2	1
23	1562
2	1
2	1
24	1563
25	989
2	1
2	1
2	1
2	1
2	1
2	1
27	1565
2	1
2	1
2	1
2	1
2	1
2	1
2	1
2	1
2	1
2	1
2	1
2	1
2	1
28	989
2	1
2	1
2	1
2	1
2	1
2	1
2	1
2	1
2	1
2	1
2	1
2	1
2	1
29	1559
25	989
22	1561
2	1
2	1
2	1
2	1
2	1
2	1
30	1559
2	1
2	1
2	1
2	1
2	1
2	1
2	1
31	1552
2	1
2	1
2	1
2	1
2	1
2	1
2	1
2	1
2	1
2	1
2	1
2	1
2	1
2	1
2	1
2	1
2	1
2	1
2	1
2	1
2	1
2	1
2	1
2	1
2	1
2	1
2	1
2	1
2	1
2	1
2	1
2	1
2	1
2	1
2	1
2	1
2	1
2	1
2	1
2	1
2	1
32	989
33	1552
2	1
2	1
2	1
34	989
2	1
2	1
2	1
2	1
2	1
2	1
35	1552
36	1566
2	1
2	1
2	1
2	1
2	1
2	1
2	1
37	1566
2	1
38	1559
17	989
2	1
2	1
33	1552
2	1
39	1552
40	1552
2	1
2	1
2	1
41	1552
2	1
2	1
2	1
42	1563
43	1552
44	1552
2	1
2	1
2	1
2	1
45	1565
2	1
2	1
2	1
2	1
2	1
2	1
44	1552
2	1
33	1552
2	1
47	1557
2	1
48	50
49	1568
2	1
2	1
2	1
2	1
2	1
2	1
2	1
37	1566
50	1569
2	1
2	1
51	1570
52	1552
17	989
53	1552
2	1
2	1
2	1
2	1
54	1554
2	1
2	1
2	1
2	1
53	1552
2	1
2	1
17	989
55	1552
2	1
2	1
2	1
2	1
56	1572
40	1552
2	1
2	1
2	1
2	1
2	1
17	989
59	1552
50	1569
2	1
2	1
2	1
2	1
2	1
2	1
2	1
2	1
2	1
2	1
2	1
2	1
2	1
2	1
2	1
2	1
2	1
2	1
2	1
2	1
2	1
60	1565
2	1
61	1574
2	1
2	1
2	1
2	1
62	989
2	1
2	1
2	1
2	1
63	1552
2	1
2	1
2	1
2	1
64	1552
50	1569
2	1
2	1
2	1
2	1
2	1
40	1552
2	1
65	989
2	1
66	989
2	1
2	1
2	1
2	1
2	1
2	1
2	1
2	1
67	1565
2	1
2	1
2	1
2	1
2	1
2	1
2	1
2	1
2	1
2	1576
2	1576
2	1576
2	1576
2	1
2	1576
2	1576
2	1576
2	1576
2	1576
2	1576
2	1576
2	1576
2	1576
2	1576
2	1576
2	1576
2	1576
68	1552
37	1566
69	1577
70	1552
71	1565
72	1552
36	1566
73	1565
74	1563
19	1559
75	1552
76	1560
77	1563
2	1
2	1
2	1
2	1
2	1
2	1
2	1
2	1
2	1
2	1
79	1578
80	1560
81	1579
82	522
83	1559
84	1552
85	1560
86	989
87	1560
80	1560
89	1581
90	1560
91	1582
78	1583
92	1584
93	1554
94	989
95	1561
96	1559
97	1585
78	1583
98	1586
99	1581
100	1559
101	1587
102	1559
103	989
104	989
105	1560
106	989
107	1552
108	1554
109	1588
110	1589
111	1560
112	1581
114	989
115	1560
116	1590
117	1560
118	1591
119	1552
120	1560
121	989
123	1560
124	1552
125	1592
126	1593
117	1560
127	1570
128	1560
126	1594
95	1561
129	1561
129	1561
81	1560
130	1560
131	1581
132	1581
133	1560
126	1595
134	1596
135	1581
137	1559
89	1581
139	1252
140	1591
142	1581
143	1587
144	1598
145	1599
146	1599
147	1560
149	1552
150	1560
151	1552
152	1601
153	1552
154	1570
155	1560
156	1559
157	1603
158	1560
159	1560
160	989
161	1560
162	1560
163	1552
164	1641
165	1599
166	1559
167	1552
168	1581
169	1560
170	1605
171	1579
172	1584
85	1560
173	1560
174	1560
175	1552
80	1560
176	1560
172	1584
177	1554
118	1552
178	1560
179	1554
180	1606
181	1552
182	989
184	1641
122	1552
185	989
187	1599
188	1560
182	989
187	1599
189	1608
190	1609
191	1552
181	1552
192	1610
193	1611
194	1560
82	989
140	1552
195	1554
196	1560
32	1612
197	1554
198	1560
97	1585
199	1559
200	1560
201	1560
202	1560
203	1581
204	1582
205	1613
206	1614
207	1560
208	1552
153	989
210	1560
192	1610
86	989
211	989
208	1552
212	1559
213	1615
214	1560
216	1584
218	1559
96	1559
219	1578
220	1618
117	1587
221	1552
149	1552
223	1619
78	989
224	1560
225	1560
149	1552
226	989
227	1581
228	1620
229	1678
231	1621
232	1560
233	1598
234	1552
235	1622
237	1559
81	1579
238	1552
240	1624
146	1599
241	1586
85	1560
243	1560
129	1561
244	1560
171	1560
246	1552
247	1552
248	1560
198	1560
171	1560
249	1552
250	1599
251	1625
252	1560
253	1570
254	989
255	989
78	1583
256	1560
156	1559
257	1552
258	989
157	1560
259	1626
149	1552
260	1560
261	1584
232	1560
262	1554
172	1584
263	1605
128	1560
172	1584
264	1559
266	1552
153	1552
267	989
247	1552
201	1560
268	1629
269	989
121	989
272	1631
220	1618
273	989
274	1608
156	1559
187	1559
25	989
275	989
276	1581
277	1632
106	989
153	1552
278	1560
279	1563
280	1579
247	1552
281	1618
282	1633
283	1634
246	1552
248	1560
284	1584
201	1560
285	1635
286	989
287	1560
96	1559
288	1552
289	1587
290	1559
291	1587
292	1603
293	1637
198	1560
294	1610
295	1559
237	1559
296	989
297	1638
78	1583
298	1581
278	1560
299	1601
169	1579
287	1560
300	1560
292	1603
246	1552
301	1552
153	989
267	989
129	1561
146	1599
248	1560
302	1560
304	1570
195	1554
293	1637
246	1552
305	1552
307	1594
308	1596
232	1560
121	1639
154	1570
179	1554
309	1560
163	1552
310	1560
166	1559
214	1560
78	50
231	1621
78	1583
149	1552
302	1560
312	1561
249	1552
250	1599
78	1583
307	1594
313	1587
246	1552
314	1601
315	1560
302	1560
233	1640
316	1641
208	1552
317	1552
318	1552
106	989
319	1557
376	1560
320	1642
321	1560
121	1639
322	989
79	1578
100	1559
153	1552
32	1612
80	1560
128	1560
323	1558
156	1559
281	1618
175	1552
325	1581
326	1641
327	1552
14	1557
328	1643
158	1560
198	1560
329	989
249	989
246	1552
330	1560
331	603
332	1552
333	1554
175	1552
175	1552
334	1554
335	1644
336	1645
157	1560
338	1560
1041	1559
241	1586
339	1646
340	1647
32	1612
235	1622
342	1561
190	1560
343	1581
282	1559
344	1552
345	1648
346	1552
190	1560
320	1642
348	1649
320	1642
302	1560
349	1651
350	1591
351	1652
352	1653
353	1552
355	1552
343	1581
357	1620
320	1655
358	1581
360	1621
361	1657
298	1581
231	1621
362	1552
363	989
364	1560
365	1560
320	1655
366	1554
173	1579
368	1560
369	1658
370	1659
371	1591
372	1559
319	1557
373	1560
223	1569
374	989
375	1657
376	1560
377	1660
378	1563
223	1569
379	1560
380	1625
381	1554
382	989
358	1581
360	1621
223	1569
383	1607
31	1552
384	1559
312	1678
385	1581
386	1560
387	1554
388	1560
389	1591
379	1560
390	1560
377	1660
391	1560
313	1587
392	1579
393	1661
394	1552
395	1594
396	1618
397	1552
316	1641
398	1578
399	1552
400	1552
395	1594
401	1662
402	1561
399	1552
403	1663
404	1655
405	1667
382	1552
407	1655
408	1605
298	1581
409	1664
78	1558
32	989
411	1665
78	1558
412	1560
413	1586
170	1560
414	1552
415	1579
416	1596
32	1612
417	1666
404	1655
418	1552
419	1552
399	1552
420	1599
364	1560
364	1560
389	1591
78	1558
421	1581
422	1623
423	989
405	1667
424	1668
425	1560
32	1612
32	1612
389	1591
427	1581
32	989
428	1559
429	1578
431	1662
223	1669
432	1552
433	1552
435	989
317	1552
436	1560
437	1552
439	1560
440	1560
302	1560
441	1554
442	1557
443	1552
444	1670
307	1560
445	1671
444	1670
446	1560
447	1560
364	1560
448	1672
449	1631
241	1586
450	1552
443	1552
442	1557
451	1581
452	1552
338	1560
47	1557
453	1560
416	1596
454	1560
443	1552
455	1560
456	1581
457	1560
17	989
458	1587
459	1662
460	1552
461	1569
458	1587
458	1587
458	1587
274	1608
462	1673
463	1591
304	1570
464	1568
465	1591
466	1591
467	1581
52	1674
469	1611
470	1675
471	1676
443	1677
443	1677
443	1677
443	1677
443	1677
443	1677
443	1677
443	1677
443	1677
443	1677
443	1677
443	1677
443	1677
443	1677
443	1677
443	1677
443	1677
443	1677
443	1677
443	1677
443	1677
443	1677
443	1677
443	1677
443	1677
443	1677
443	1677
443	1677
443	1677
443	1677
443	1677
443	1677
443	1677
443	1677
443	1677
443	1677
473	1552
474	1552
475	1552
476	1552
477	1552
478	1674
479	1552
191	1552
480	1678
482	1552
483	1552
484	1552
486	1627
486	1627
486	1627
486	1627
486	1627
486	1627
486	1627
486	1627
486	1627
486	1627
486	1627
486	1627
486	1627
486	1627
486	1627
486	1627
486	1627
486	1627
486	1627
486	1627
486	1627
486	1627
486	1627
486	1627
486	1627
486	1627
486	1627
486	1627
486	1627
486	1627
486	1627
486	1627
487	1679
486	1627
486	1627
486	1627
486	1627
486	1627
486	1627
486	1627
486	1627
486	1627
486	1627
486	1627
486	1627
486	1627
486	1627
486	1627
486	1627
486	1627
486	1627
486	1627
486	1627
486	1627
486	1627
486	1627
17	1597
17	17
17	1680
491	1614
492	989
493	1552
494	1559
17	1597
17	989
17	1597
17	1597
17	1597
17	1597
17	1597
497	1568
498	1552
413	1586
499	1552
500	1629
501	1682
17	1597
17	1597
17	1597
17	1597
502	1552
17	1597
38	1559
17	1597
17	1597
82	1627
17	1597
504	1683
505	989
17	1597
17	1597
17	1597
17	1597
17	989
507	1552
17	1597
17	989
367	1557
17	1597
508	1684
17	1618
509	1685
17	1618
17	1618
17	1618
17	1618
17	1618
17	1618
17	1618
17	1618
17	1618
17	1618
17	1597
17	1597
17	1618
17	1597
17	1618
17	1597
17	989
17	1618
17	1618
514	1560
17	1618
515	1560
78	989
17	1597
17	1597
17	1597
516	1554
517	1597
17	1597
518	1559
353	1552
519	1623
520	989
17	1597
17	1597
17	1597
17	1597
521	1554
17	1597
17	1597
17	1597
17	1597
17	1597
17	1597
17	1597
522	1552
17	1597
523	989
17	1597
17	1597
17	1597
17	1597
17	1597
164	1552
17	1597
17	1597
17	1597
17	1597
8	1552
17	1597
525	1552
17	1597
17	1614
17	1597
17	1618
528	1614
17	1618
529	1552
17	1618
17	1618
17	1618
530	1554
531	1597
17	1618
532	1554
17	1618
17	989
17	1618
533	1559
534	989
17	1618
17	1618
17	1618
508	1684
17	1618
17	1618
17	1618
522	1552
17	1618
78	989
17	1618
17	1618
17	1618
17	1618
17	989
535	989
17	1618
17	1618
17	1618
17	1618
524	1552
17	1618
17	1618
17	1618
17	1618
536	1552
17	1618
537	1560
538	989
17	1618
539	1614
540	1559
347	989
17	1618
17	1618
17	1614
17	989
541	1688
542	1560
17	1618
17	1618
543	1683
544	347
17	1618
545	1552
546	1689
547	1560
548	1554
17	1618
17	1618
549	1597
550	1554
17	1618
17	1618
17	1618
17	1618
17	1618
17	1618
551	1559
552	1559
17	1618
17	1618
17	1618
553	1554
554	1581
311	1616
17	989
17	1618
556	1690
558	1668
17	1618
559	1552
560	1552
17	1618
562	1552
17	1618
17	1618
563	1556
17	989
17	1618
564	1691
565	1571
17	1618
567	1559
568	1568
569	1552
17	1618
17	1618
17	1618
17	1618
14	1557
571	1664
572	1556
573	1623
17	1618
17	1618
574	1556
17	1618
17	1618
221	1692
17	1618
17	1618
17	1618
17	1618
17	1618
575	1560
576	1559
17	989
577	1560
17	1618
578	1581
119	1552
17	1618
579	1560
17	1618
17	1618
580	1560
17	1618
581	1552
17	989
582	1559
583	1559
584	1559
17	1618
17	1618
17	1618
585	989
586	1645
14	1557
587	1623
588	1693
589	989
258	1552
17	1618
591	1623
17	1618
17	1618
592	1552
17	1618
594	1552
138	1552
595	1683
17	1618
596	1568
597	1559
17	1618
17	1618
17	1618
134	1554
598	1694
329	989
17	1618
599	1568
600	1625
535	989
601	1554
17	1618
543	1581
602	1560
17	1618
603	1674
604	1614
17	1618
17	1618
17	1618
605	1552
606	1623
607	1693
17	1618
594	1552
17	1618
17	17
17	1618
608	1552
17	1618
610	1581
50	989
17	1618
611	1568
609	1554
365	1560
558	1668
612	1695
613	1554
17	1618
17	1618
614	989
507	1683
616	1554
617	1554
17	1618
618	1554
619	1554
84	1552
621	1554
622	1696
623	1552
175	1552
624	1559
625	1560
626	1697
175	1698
433	1684
627	1560
628	1554
48	50
629	1552
17	1618
630	1554
529	1552
631	1554
17	1668
632	1554
630	1554
633	1559
17	989
442	1557
634	1581
635	1560
17	1668
636	1614
637	1552
541	1644
638	1552
17	989
639	1559
17	1618
17	989
640	1701
641	1597
17	1618
642	1702
632	1585
643	1703
17	989
644	1568
17	1618
559	1608
645	1252
646	1554
647	1554
650	1552
17	1618
651	1559
652	1554
653	1552
17	1618
654	1554
17	1618
655	989
32	1612
656	989
17	989
249	1552
657	1554
658	1554
520	989
659	1568
660	989
32	1612
32	1612
17	1618
17	1618
175	1552
17	1618
32	1612
517	1597
17	1618
665	989
17	1618
17	1618
17	1618
666	1614
667	1554
32	1612
32	1612
668	1581
669	1552
17	1618
670	1614
17	1618
671	1559
93	1554
17	989
17	1618
672	1705
673	1552
17	1618
17	1618
17	1618
17	1618
17	1618
674	1568
17	1618
17	1618
17	1618
676	1700
32	1612
17	1618
677	1552
678	1568
679	1559
680	1706
17	1618
329	989
17	1618
17	989
17	1618
17	1618
682	1560
683	1601
17	1618
17	1618
17	1618
669	1552
684	1560
17	1618
685	1683
686	1700
32	1612
687	1552
686	1700
688	1614
17	1618
249	1552
617	1554
689	1554
32	1612
678	1568
32	1612
690	690
691	1708
692	1581
32	1612
693	1559
17	1618
694	1554
678	1568
695	933
696	1641
697	1687
17	1618
698	1694
17	989
700	1554
701	1554
702	1710
703	1559
704	1683
17	1618
53	1552
17	1618
17	1618
17	989
705	1683
17	989
706	1581
707	1554
32	1612
17	1618
708	1568
709	1700
17	1618
17	1618
678	1568
711	1552
692	1581
712	1712
17	989
17	1618
258	1552
714	1559
473	1552
17	1618
17	1618
17	1618
541	1552
17	1618
17	1618
78	1558
716	1554
717	1554
53	1552
718	1713
719	1714
720	1559
685	1552
722	1552
638	1552
17	1618
17	1618
17	1618
723	1715
724	1559
17	1618
17	1618
678	1568
726	1552
17	1618
727	1552
728	1552
729	1556
730	1684
17	1618
731	1558
17	989
729	1556
664	1623
732	989
733	1568
734	1707
649	1568
560	1552
14	1557
735	1611
736	1581
738	1581
17	989
17	1618
739	1716
17	1618
741	989
220	1668
17	1618
17	1618
17	1618
17	1618
742	1560
743	1568
744	1552
559	1608
745	1552
17	1618
17	1618
747	1559
748	989
17	1618
711	1552
17	1618
200	1560
474	1684
749	1559
750	989
522	1552
17	1618
751	1568
752	1559
17	1618
304	1570
712	1158
753	1644
754	1552
755	989
756	1581
692	1581
757	1559
758	1552
759	1560
17	1618
760	1593
17	1618
17	1618
17	1618
726	1552
634	1581
17	1618
17	1618
17	1618
761	1684
762	1581
763	1718
17	1618
17	1618
765	1683
766	750
641	1597
768	1581
769	1559
17	1618
770	1623
17	989
175	1552
17	1618
771	1700
772	1581
641	1597
17	989
678	1568
765	1683
17	1618
773	1552
775	1554
776	1552
777	989
17	1618
17	1618
778	989
779	1560
17	1618
427	1581
781	1581
17	989
17	1618
782	1552
78	1558
783	1560
17	1618
642	1568
784	1552
785	1581
786	1564
787	989
788	1552
789	1552
17	1618
790	1618
17	989
791	989
220	1668
792	1552
793	1630
794	1683
795	1554
17	1618
418	1552
86	989
17	1618
17	1618
17	989
17	1618
797	1689
798	1552
17	1618
17	1618
17	1618
799	1642
678	1568
801	1648
802	1552
369	1554
803	1720
17	1618
804	1554
17	989
805	1614
806	1552
807	1552
794	1683
31	1552
17	1618
808	1721
809	989
17	1618
17	1618
51	1570
810	1552
17	989
17	1618
17	1618
30	1559
17	1618
17	1618
811	1552
17	1618
653	1552
17	1618
17	989
812	1722
678	1568
17	1618
813	1723
814	1683
17	989
470	1701
460	1618
17	989
816	989
84	1552
817	1568
17	1618
818	1700
17	1618
169	1560
17	1618
17	1618
653	1552
773	1552
820	1581
379	1560
17	1618
17	1618
151	1552
568	1568
822	1581
823	1552
17	989
824	1552
825	1568
55	1552
151	1552
625	1560
51	1570
17	1618
826	1700
17	1618
827	1552
472	1552
829	1683
40	1552
17	1618
712	1720
830	1568
17	989
17	1618
831	1724
639	1559
17	1618
17	1618
15	1558
17	989
175	1552
347	989
832	1554
833	1623
834	1556
835	1725
836	1554
17	1618
837	1726
17	1618
17	1618
838	1552
17	1618
839	1721
840	1559
17	1618
17	1618
841	1643
20	1644
727	1552
683	1554
842	1635
535	989
843	1674
844	1581
17	1618
17	1618
845	1559
846	1552
847	989
848	1552
49	1568
849	1559
584	1559
850	1559
851	1563
852	1552
853	1728
46	1579
169	1560
17	1618
17	1618
17	1618
17	1618
603	989
854	1658
855	1560
856	1560
857	1648
858	1623
859	1581
17	1618
220	1668
860	1581
649	1568
17	1618
861	1565
662	1581
863	1559
649	1568
864	1623
816	989
865	1554
866	1565
623	1552
17	1618
17	1618
17	1618
867	1581
868	1707
17	1618
17	1618
17	1618
869	1701
17	1618
870	1643
17	1618
871	1554
17	1618
522	1552
17	1618
221	1552
17	1618
17	1618
17	1618
872	1552
795	1554
873	1554
17	989
17	1618
17	1618
17	1618
874	1568
875	1552
17	1618
17	1618
877	1581
153	1552
678	1568
878	1557
794	1683
879	1586
364	1560
880	1608
778	1552
17	1618
566	1568
17	1618
881	1574
825	1568
883	1568
52	1674
17	1618
17	1618
17	1618
884	1560
17	1618
43	1552
17	1618
885	1581
843	1674
517	1597
731	1558
17	1618
887	1554
17	1618
17	989
17	1618
888	1568
889	1581
14	1557
890	1560
893	1552
894	1554
896	1581
220	1668
898	1552
181	1552
220	1668
642	1568
745	1552
899	1554
900	1643
901	1559
17	989
902	1568
903	1623
904	1658
347	989
17	989
905	1581
878	1557
17	1618
17	1618
17	1618
908	1581
17	1618
17	1618
17	1618
695	1158
909	1563
910	1693
347	989
17	1618
[truncated: 16,713 more rows]
