# Supplementary material for: Transmission Dynamics of Bovine Viral Diarrhea Virus in Hokkaido, Japan by Phylogenetic and Epidemiological Network Approaches
Source: Pathogens. 2021 Jul 21;10(8):922. doi: 10.3390/pathogens10080922 (PMC8400418; doi:10.3390/pathogens10080922)
Supplement: Supplementary file 1 [file pathogens-10-00922-s001.zip › Supplemental Table S1.xlsx]

## Sheet: Sheet1
Table S1. Information of 41 BVDV field isolates in Tokachi district, Hokkaido prefecture, Japan in this study.
Farm	Subgenotype(clustera)	Virusb	Date of sample collection
A	1b (III)	Taiki/A_1	2018-06-25
		Taiki/A_2	2018-06-25
		Taiki/A_3	2018-06-25
	2a	Taiki/A_4	2018-06-25
B	2a	Shihoro/B_5	2018-08-21
	1b (I)	Shihoro/B_6	2018-08-21
		Shihoro/B_41	2020-09-02
C	1a	Shihoro/C_7	2018-11-05
		Shihoro/C_15	2018-12-04
D	1b (I)	Hiroo/D_8	2018-11-20
		Hiroo/D_9	2018-11-20
		Hiroo/D_10	2018-11-20
		Hiroo/D_11	2018-11-20
		Hiroo/D_12	2018-11-20
		Hiroo/D_13	2018-11-20
E	1b (I)	Hiroo/E_14	2018-10-26
F	2a	Shintoku/F_16	2018-12-18
G	1b (II)	Hiroo/G_17	2019-01-25
		Hiroo/G_19	2019-01-25
		Hiroo/G_18	2019-01-25
		Hiroo/G_20	2019-01-25
H	1b (II)	Honbetu/H_21	2019-05-16
I	1b (I)	Taiki/I_22	2019-08-29
J	1b (I)	Otohuke/J_23	2019-11-25
		Otohuke/J_24	2019-11-25
		Otohuke/J_25	2019-11-25
		Otohuke/J_26	2019-11-25
K	1b (I)	Kamishihoro/K_27	2020-03-06
L	1b (I)	Kamishihoro/L_28	2020-03-09
		Kamishihoro/L_29	2020-03-09
M	1b (I)	Honbetu/M_30	2020-06-03
	1b (II)	Honbetu/M_31	2020-05-08
	1b (II)	Honbetu/M_32	2020-06-03
	1b (I)	Honbetu/M_33	2020-06-03
	1b (II)	Honbetu/M_34	2020-06-23
	1b (II)	Honbetu/M_35	2020-10-20
N	1b (I)	Honbetu/N_36	2020-10-15
		Honbetu/N_37	2020-10-15
O	1b (I)	Shihoro/O_38	2020-09-17
		Shihoro/O_39	202009/23
		Shihoro/O_40	2020-10-02
a) When isolates fallen into subgenotype 1b, cluster within it is also indicated.
b) “BVDV” is omitted from the name of field isolates.
